# Supplementary material for: Comparison of diffusion ranges at different local anesthetic volumes during superior laryngeal nerve block
Source: BMC Anesthesiol. 2024 Mar 19;24:107. doi: 10.1186/s12871-024-02490-0 (PMC10949710; doi:10.1186/s12871-024-02490-0)
Supplement: Supplementary file 2 — Supplementary Material 2. [file 12871_2024_2490_MOESM2_ESM.xlsx]

## Sheet: Sheet1
Demographics of the patients with hypopharyngeal carcinoma/larynx carcinoma & The fresh larynx specimen measurements
Dye injected volume	Gender (Male 1, female 2)	Age	Height (cm)	Weight (kg)	Transverse diameters (mm)	Vertical diameters (mm)	Anterior epiglottis space stained (0, not stained; 1, stained)	Anterior epiglottis space penetrated (0, not penetrated; 1, penetrated)	Thyrohyoid membrane penetrated (0, not penetrated; 1, penetrated)	Hyoid dyed (0, not dyed; 1, dyed)	Thyroid cartilage dyed (0, not dyed; 1, dyed)
2ml	1	64	179	60	18	20	1	0	0	0	1
2ml	1	86	163	68	17	19	0	0	0	0	1
2ml	1	74	170	85	20	16	0	0	0	0	0
2ml	1	65	165	51	25	18	1	1	0	0	0
2ml	1	86	163	68	19	20	0	0	0	0	1
2ml	1	66	165	67	19	19	0	0	0	0	0
2ml	1	66	165	67	20	18	0	0	0	0	0
2ml	1	68	172	66	19	17	1	0	0	0	0
2ml	1	63	175	71	18	19	0	0	0	0	1
2ml	1	73	169	62	20	18	0	1	1	0	0
3ml	1	86	163	68	25	22	0	0	0	0	1
3ml	1	69	168	68	23	20	1	1	1	1	0
3ml	1	55	170	60	22	21	1	1	0	1	1
3ml	1	64	180	65	23	20	0	0	0	1	0
3ml	1	74	170	85	25	20	0	0	0	1	1
3ml	1	65	165	51	29	19	1	1	1	0	0
3ml	1	86	163	68	25	21	0	0	0	0	1
3ml	1	68	172	66	24	21	1	1	1	1	0
3ml	1	73	175	71	26	20	0	0	0	1	1
3ml	1	63	169	62	25	20	0	0	0	0	1
4ml	1	69	168	68	28	24	1	1	1	1	1
4ml	1	55	170	60	27	30	1	1	1	1	1
4ml	1	75	160	65	35	22	1	0	0	1	1
4ml	1	64	180	65	24	23	1	1	1	1	1
4ml	1	69	178	73	29	22	1	1	1	0	1
4ml	1	67	179	76	30	24	1	0	0	0	0
4ml	1	65	169	74	30	22	1	1	0	1	1
4ml	1	73	173	72	31	23	1	1	1	1	1
4ml	1	70	168	68	29	22	1	1	1	0	1
4ml	1	69	176	70	30	24	1	0	0	1	1
5ml	1	75	160	65	37	25	1	1	1	1	1
5ml	1	63	173	55	30	24	1	1	1	1	1
5ml	1	69	178	73	34	23	1	1	1	1	1
5ml	1	67	179	76	35	23	1	1	1	1	1
5ml	1	65	169	74	36	23	1	1	1	1	1
5ml	1	74	175	76	33	23	1	1	1	1	1
5ml	1	74	175	76	32	24	1	1	1	1	1
5ml	1	73	173	72	33	23	1	1	1	1	1
5ml	1	70	168	68	32	24	1	1	1	1	1
5ml	1	69	176	70	34	23	1	1	1	1	1

## Sheet: Sheet2
Demographics of all the patients with hypopharyngeal carcinoma/larynx carcinoma & The fresh larynx specimen measurements
Gender (1,male; 2, female)	Age	Height (cm)	Weight (Kg)	Neck circumference (cm)	Thyromental distance (cm)	Left D1 (mm)	Left D2 (mm)	Left D3 (mm)	Right D1 (mm)	Right D2 (mm)	Right D3 (mm)
1	69	170	70	43	7	10	2.7	18	11	2.8	19
1	55	174	77	36	8	7.3	5.5	25	7.9	4.5	25
1	75	172	71	44	6.5	11	5.5	20	13	5.6	22
1	64	183	77	43	9	12	5.6	22	13	5.1	22
1	69	170	77	39	7	9	5	22	11	4.5	23
1	67	172	67	43	7	15.5	3.6	21	15.1	3.4	22
1	65	175	80	47	7	11	3.6	22	12	3.3	23
1	73	165	67	40	8.5	9	1.8	23	10	1.8	24
1	70	170	79	42	7.5	12.7	3.6	24	12.6	3.8	24
1	69	173	78	48	8	7.2	1.8	23	9.2	2.1	22
1	65	176	92	47	7.5	7.2	1.8	23	8.2	2	23
1	86	165	79	46	7	9	3.6	22	9	3.4	22
1	68	173	68	43	7	11	2.2	21	11	2.1	21
1	73	175	74	43	7.5	14	2.9	23	14	2.9	23
1	63	172	66	41	7.5	12	3.4	22	12	3.2	22
1	65	175	71	43	7	10	4	24	11	3.6	24
1	62	169	62	43	7	11	3.9	23	12	3.9	23
1	72	173	72	43	8	11	3.6	21	11	3.6	21
1	71	168	68	42	6.5	12	4.1	25	12	3.9	25
1	74	176	70	44	6.5	9	4.2	23	10	4.1	23
				D1, Distances between the iSLN and the hyoid
				D2, Distances between the iSLN and the thyroid cartilage
				D3, Distances between the iSLN and the anterior midline of the neck
