# Supplementary material for: Comparison of diffusion ranges at different local anesthetic volumes during superior laryngeal nerve block
Source: BMC Anesthesiol. 2024 Mar 19;24:107. doi: 10.1186/s12871-024-02490-0 (PMC10949710; doi:10.1186/s12871-024-02490-0)
Supplement: Supplementary file 3 — Supplementary Material 3. [file 12871_2024_2490_MOESM3_ESM.xlsx]

## Sheet: Sheet1
Demographics of the patients with nodules or polyps at the vocal cord and the ultrasound-guided noninvasive measurements
Gender (1, male; 2, female)	Age	Height (cm)	Weight (kg)	Neck circumference (cm)	Thyromental distance (cm)	Left uD1 (mm)	Left uD2 (mm)	Left uD3 (mm)	Left uD4 (mm)	Right uD1 (mm)	Right uD2 (mm)	Right uD3 (mm)	Right uD4 (mm)
1	41	182	86	43	6.5	12.7	2.7	28	9	11	2	25	11
1	35	172	77	36	9	13.6	4.5	27	11	12.5	3.6	27	10
1	51	163	70	44	8	10.9	3.6	26	12	9.1	3.6	26	12
1	32	180	65	43	7.5	10.9	4.4	25	7	10.9	4.4	25	8
1	53	170	85	39	7	9.1	3.6	25	12	8.7	2.9	25	13
1	42	173	78	43	7.5	9.1	2	25	13	9.1	2.2	25	13
1	56	163	65	42	7.5	10.9	2.7	24	8	10.7	2.8	24	8
1	72	182	85	48	8	10.2	2.8	26	11.8	10.1	2.8	26	11.8
1	26	168	75	47	7.5	9.1	2.8	26	10.9	9.1	2.7	25	11.7
1	72	164	55	45	7.2	7.3	1.8	21	12.4	6.9	1.8	21	12.4
1	53	175	70	43	8	8.2	2	25	11.2	8.1	1.9	25	11.5
1	39	170	90	43	7.5	6.7	1.9	24	11.7	6.8	1.9	24	12.7
1	43	165	85	41	7.3	7.2	1.6	24	12.7	7.6	1.8	24	12.6
1	67	165	80	47	7.8	7.3	1.8	25	13.6	7.4	1.9	25	13.5
1	58	167	67	48	7.5	12.5	2.4	25	8.8	12.4	2.4	25	8.7
1	50	170	80	42	7.5	10	1.9	30	13.6	10.2	2	30	13.5
1	52	170	80	48	7.4	9.8	2	25	9.4	9	1.9	25	9.5
1	32	170	73	41	7.2	9.1	2.6	26	10.8	9.2	2.5	26	10.7
1	29	165	75	46	8.1	8.3	1.8	25	11.8	8.4	1.9	25	11.8
1	34	175	65	48	6.5	8.1	1.9	25	9.6	8	1.9	24	9.6
Gender (1, male; 2, female)	Age	Height	Weight	Neck circumference (cm)	Thyromental distance (cm)	Left uD1 (mm)	Left uD2 (mm)	Left uD3 (mm)	Left uD4 (mm)	Right uD1 (mm)	Right uD2 (mm)	Right uD3 (mm)	Right uD4 (mm)
2	43	163	72	47	7	9	2.6	25	12	10	2.4	25	11
2	63	158	63	45	8	8.7	2.6	24	9	8.9	2.4	24	9
2	32	172	85	43	7.5	9.4	2.2	24	12.6	9.3	2.2	24	12.7
2	50	155	52	43	9	9.1	2.1	20	10.9	9	2.2	20	10
2	52	162	80	48	6.8	7.3	1.8	24	9.1	7.3	1.8	24	9.2
2	30	170	53	43	7.2	8	1.8	20	8.2	8	1.9	20	8.2
2	40	165	50	43	7.2	11.8	1.1	20	9.8	11	0.9	20	9.9
2	28	157	70	47	7	8.2	0.9	20	10.4	8.3	0.8	20	10.2
2	64	165	70	49	7.1	7.4	3.6	20	12.7	9	3.6	20	11.8
2	42	170	51	36	6.4	7.8	2.2	21	10.4	8	2	21	10.6
2	51	158	60	44	8.2	8.1	1.9	20	9.2	7.9	2.1	20	9.1
2	34	156	57	42	7.5	9.1	2.6	21	10	9	2.7	22	10
2	54	156	56	39	7.1	7.1	1.8	20	9.9	7.2	1.7	21	9.8
2	22	158	62	41	7.5	9.6	2.1	23	10	10.5	2.2	24	10
2	61	165	70	43	7.3	5.1	1.3	21	11.4	5.2	1.4	21	11.5
2	54	164	59	48	7.4	7.9	1.9	20	10.2	8.1	2	21	11.8
2	47	164	67	46	7.5	9.5	2.2	20	10.8	9.2	2.1	21	11
2	32	168	62	43	7.5	9.3	2.3	21	10.5	9.8	2.2	22	11.3
2	68	160	59	44	7.8	8.5	1.8	22	9.9	8.5	1.9	23	10.2
2	46	165	65	42	8	10	2.1	20	9.8	9.9	2.3	21	9.4
				uD1, Ultrasound based measurements of the distances between the iSLN and the hyoid
				uD2, Ultrasound based measurements of the distances between the iSLN and the thyroid cartilage
				uD3, Ultrasound based measurements of the distances between the iSLN and the anterior midline of the neck
